# Supplementary material for: DOTS-Finder: a comprehensive tool for assessing driver genes in cancer genomes
Source: Genome Med. 2014 Jun 10;6(6):44. doi: 10.1186/gm563 (PMC4085541; doi:10.1186/gm563)
Supplement: Additional file 2 — Table S1-S4. This file contains four tables that include all the results from the Pan-Cancer 12 analysis (Table S1), the results of DOTS-Finder for 30 cancer types (Table S2), the analysis and comparison of the results from other 4 cancer types (Table S3), and the comparative output of DOTS-Finder obtained from the complete LUAD dataset and the non-smoker LUAD subset (Table S4). [file gm563-S2.xlsx]

## Sheet: Table S1 - PanCan12 Comparison
Table S1: Combined results of DOTS-Finder for 12 cancer types (PanCan12: BLCA, BRCA , OV, LUAD, LUSC, LAML, HNSC, UCEC, COAD-READ, KIRC, GBM)
	The genes present in PanCan12_Selected column are the aggregated results of 5 different tools as described in Tamborero et al., Scientific Report, 2013
	CGC = Cancer Gene Census
DOTS-Finder 12	CGC - Complete	CGC - SNVs and InDels	MuSIC	OncodriveFM	OncodriveCLUST	ActiveDriver	MutSig	MutSigCV	PanCan12_Selected
ABCC9	ABI1	ABL1	ARID1A	CASP8	KRAS	ABL1	TP53	ACTG1	AARS2
ACSM2B	ABL1	AKT1	KDM6A	TP53	NRAS	AHNAK2	PIK3CA	ACVR2A	ABCB1
ADAM2	ABL2	ALK	MALAT1	NPM1	AKT1	ANAPC1	KRAS	AIM2	ABL1
AJUBA	ACSL3	APC	FRG1B	STAG2	IDH2	ARHGAP32	PTEN	AKT1	ACVR1B
AMER3	AF15Q14	ARID1A	TTN	EGFR	HRAS	ASPM	CTNNB1	APC	ADAM10
ANKRD36C	AF1Q	ARID2	CDKN1A	APC	PIK3CA	ATRX	CDKN2A	ARHGAP36	ADCY1
APC	AF3p21	ASXL1	MLL2	ARHGAP35	RPSAP58	BARD1	APC	ARID1A	ADORA2A
ARHGAP35	AF5q31	ATM	ZNF624	ARID1A	IDH1	BCLAF1	FBXW7	ARID2	AHNAK2
ARID1A	AKAP9	ATP1A1	RB1	KDM5C	FRG1B	BRAF	NRAS	ARID5B	AJUBA
ARID5B	AKT1	ATRX	ELF3	DNMT3A	U2AF1	CAST	VHL	ATM	AKAP9
ASXL1	AKT2	AXIN1	ZNF626	PIK3R1	FBXW7	CCND1	IDH1	ATN1	AKD1
ATRX	ALDH2	BAP1	PIK3CA	RPL22	ZNF814	CDK12	EGFR	ATRX	AKT1
B2M	ALK	BCL6	FBXW7	TAF1	ZNF844	CIC	BRAF	B2M	AMPH
BAI3	ALO17	BCOR	ZNF91	PTEN	CDKN2A	CLIP1	NPM1	BAP1	ANAPC1
BAP1	APC	BIRC3	ZNF844	ATM	CRISPLD1	CLTCL1	DNMT3A	BIVM	ANKRD12
BRCA1	ARHGEF12	BRAF	PRX	CTNNB1	EGFR	CRTC3	AKT1	BRCA1	APAF1
C10orf71	ARHH	BRCA1	ERCC2	CTCF	CHEK2	CTCF	IDH2	CASP5	APC
CALR	ARID1A	BRCA2	EP300	PBRM1	RHEB	CTNNB1	FLT3	CASP8	AR
CASP8	ARID2	CACNA1D	WASH3P	FBXW7	PTEN	EEF1A1	NFE2L2	CBFB	ARHGAP32
CBFB	ARNT	CALR	ZNF845	NFE2L2	DNMT3A	EGFR	CDH1	CCAR1	ARHGAP35
CBX7	ASPSCR1	CARD11	MLL3	CDH1	FGFR2	ERBB2	CDKN1A	CCDC144NL	ARHGEF6
CCDC144NL	ASXL1	CASP8	ZFP36L2	IDH2	BRAF	ERBB2IP	GATA3	CCM2	ARID1A
CDH1	ATF1	CBL	ANKRD11	IDH1	TP53	ESR1	PBRM1	CCND1	ARID2
CDK12	ATIC	CBLB	HSD17B7P2	KRAS	VHL	FLT3	PIK3R1	CD5L	ARID5B
CDKN1A	ATM	CBLC	FGFR3	SMAD4	ERBB2	HSPA8	TET2	CDH1	ASPM
CDKN1B	ATP1A1	CD79A	AHNAK2	MAP2K4	RAC1	HUWE1	MAP2K4	CDKN1A	ASXL1
CDKN2A	ATP2B3	CD79B	NPIP	SMC4	APC	IDH1	SETD2	CDKN1B	ATG13
CEBPA	ATRX	CDC73	STAG2	MAP3K1	SMAD4	IDH2	KDM6A	CDKN2A	ATM
CHD8	AXIN1	CDH1	TXNIP	NF1	KDM6A	ITGA6	BAP1	CEBPA	ATR
CHDC2	BAP1	CDK12	B3GNT9	SETD2	NFE2L2	KIT	RUNX1	CHD4	ATRX
CHEK2	BCL10	CDKN2A	IL32	MBNL1	NBPF10	LRRK2	U2AF1	CHEK2	AXIN2
CHIT1	BCL11A	CEBPA	SUV420H1	GATA3	MAX	MAP3K3	STK11	CIRBP	B2M
CLSTN2	BCL11B	CIC	TP53	MLL3	ACADS	MAST2	CASP8	CNOT4	BAP1
COL11A1	BCL2	CNOT3	GATA3	U2AF1	SPATA6	MDC1	KEAP1	COX19	BARD1
CREBBP	BCL3	COPEB	MAP3K1	VHL	B2M	MLL	NCOA3	CPEB1	BCLAF1
CSMD3	BCL5	CREBBP	CDH1	RB1	MAP2K4	MLL2	MEF2A	CSNK2A1	BCOR
CTCF	BCL6	CRLF2	CROCCP2	STK11	PIK3R1	MLLT4	NR1H2	CTCF	BLM
CTNNB1	BCL7A	CSF3R	MAP2K4	CDKN1B	DCP1B	NCOA3	NR4A2	CTNNB1	BRAF
CYP3A7	BCL9	CTNNB1	PTEN	NRAS	STK32B	NCOR1	RBMX	CYB5B	BRCA1
DNMT3A	BCOR	CYLD	RUNX1	SMARCA4	RUNX1	NCOR2	SNAP25	DNMT3A	BRCA2
DPPA4	BCR	DAXX	AKT1	FGFR3	ZFP36L2	NEB	ARID1A	DPRX	BUB1B
EGFR	BHD	DICER1	PIK3R1	RUNX1	FGFR3	NFE2L2	KDM5C	EGFR	CAD
ELF3	BIRC3	DNM2	TBX3	KDM6A	CBFB	NRAS	PTPN11	EIF4A2	CARM1
ELTD1	BLM	DNMT3A	CBFB	NSD1	METTL14	NUP214	WT1	ELF3	CASP8
EP300	BMPR1A	ECT2L	ATN1	SMAD2	MRPS31	PCM1	RB1	ELTD1	CAST
EPB41L3	BRAF	EGFR	FOXA1	ATF7IP	FOXA2	PIK3R1	CEBPA	EPHA2	CBFB
EPHA2	BRCA1	EP300	CTCF	RPL5	KEAP1	PLEC	MAP3K1	FAM123B	CCAR1
ERBB3	BRCA2	ERBB2	NCOR1	MAST2	LZTR1	PRKCD	KIAA1109	FAR1	CCND1
EZH2	BRD3	EZH2	SF3B1	HRAS	FLT3	PTEN	TBX3	FAT1	CDC73
F5	BRD4	FAM46C	CDKN1B	PIK3CA	PBX2	PTPN11	AKD1	FBXW7	CDH1
FAT1	BRIP1	FBXO11	ZFP36L1	NEB	GNL3L	RANBP2	CHEK2	FGFR2	CDK12
FBXW7	BTG1	FBXW7	ZNF469	CDKN2A	ADORA3	RHOA	PHF6	FLT3	CDKN1A
FGFR3	BUB1B	FGFR2	SPEN	EP300	DDX11	RNF213	HRAS	FOXA1	CDKN1B
FLG2	C12orf9	FGFR3	NF1	PPP2R1A	DDHD2	SMC3	MLL3	GALNT13	CDKN2A
FLT3	C15orf21	FLT3	TBL1XR1	CCAR1	CASP8	SPEN	FAM123B	GATA3	CDKN2C
FOXA1	C15orf55	FOXA1	VEZF1	ACVR1B	ZNF165	STAT3	SF3B1	GNG2	CEBPA
FOXQ1	C16orf75	FOXL2	KRAS	LZTR1	RANGAP1	SYNE1	PHLDA1	GPS2	CFH
GATA3	C2orf44	FUBP1	CASP8	AKT1	PSPH	TP53	ERCC2	HIST1H2AM	CHD4
GPS2	CACNA1D	GATA1	TICAM1	COPS4	MST1	TP53BP1	RPL5	HIST1H3B	CHD8
HNRNPK	CALR	GATA2	MAGEE1	CDKN1A	CTCF	TPR	ZFP36L1	HLA-B	CHEK2
HRAS	CAMTA1	GATA3	LINC00476	ARAP3	NEK8	VHL	BUB1B	HNRNPK	CIC
IDH1	CANT1	GNA11	NRAS	ABCC3	PPP2R1A	WHSC1	B2M	HRAS	CLIP1
IDH2	CARD11	GNAQ	SOX9	MGA	P4HB	ZFHX3	CDKN1B	IDH1	CLTC
IFNA10	CARS	GNAS	SMAD4	CBFB	HSPBAP1	AHCTF1	SEMG1	IDH2	CLTCL1
IK	CASP8	GRAF	TCF7L2	DNM3	CTNNB1	AHNAK	RPGR	KCNMB4	COL18A1
IL18RAP	CBFA2T1	H3F3A	PCBP1	RAC1	WT1	ANXA6	SMARCA4	KCNN3	CREB1
ITGA8	CBFA2T3	H3F3B	SMAD2	CHD4	GOT2	ARAF	EP300	KDELR3	CRTC1
ITGAX	CBFB	HIST1H3B	ACVR2A	ANKHD1	ZNF181	BAZ1B	SMAD2	KDM5C	CRTC3
KCNB2	CBL	HRAS	AXIN2	AGBL5	LUM	BCL9L	CCND1	KDM6A	CSDE1
KCNJ18	CBLB	IDH1	SYNE1	NOTCH1	MARS2	CEP170	PPP2R1A	KEAP1	CTCF
KDM5C	CBLC	IDH2	BRAF	SF3B1	RXRA	CHD7	SMAD4	KEL	CTNNB1
KDM6A	CCDC6	IL7R	TNFRSF10C	NAV3	SPOP	CNOT1	NEFH	KIAA1755	CTNND1
KDR	CCNB1IP1	JAK1	GLUD2	CUL1	PSME3	COBLL1	MED12	KIT	CTTN
KHDC3L	CCND1	JAK2	CTNNB1	KEAP1	DNAH14	FAM129B	ELF3	KRAS	CUL1
KIAA1549	CCND2	JAK3	EIF4A2	GNAI1	DST	FLNA	CBFB	KRTAP5-5	CYLD
KRAS	CCND3	KCNJ5	LIFR	TCF7L2	KIT	INTS1	ATM	MAP2K4	DDX5
KRT5	CCNE1	KDM5C	SGCB	SPTAN1	GUSB	JMJD1C	RAC1	MAP3K1	DHX9
KRTAP1-3	CD273	KDM6A	ACVR1B	ACTG1		KIF20B	GPHN	MBD4	DICER1
KRTAP5-5	CD274	KDR	TSHZ3	TOP3A		MAP1B	TPRX1	MLL2	DMD
LILRB4	CD74	KIT	BSN	FLT3		MAP4	MLL2	MLL3	DNMT3A
MAP2K4	CD79A	KLF4	OBSCN	HLA-A		MCM7	ZNF300	MORC4	DOCK2
MAP3K1	CD79B	KRAS	PRDM2	TCF12		MDN1	LCP1	MSMB	EEF1A1
MED23	CDC73	LMO1	IL17RA	AARS		MKI67	MAP3K4	MT1H	EGFR
MLL2	CDH1	MADH4	CRTC1	EEF1A1		NAV1	ZNF750	MTM1	EIF4A2
MLL3	CDH11	MAP2K1	ADRA2A	CCDC120		NIPBL	ERBB2	MUC20	ELF3
MROH2B	CDK12	MAP2K2	COL18A1	TBC1D8B		PDS5A	NF1	MUC7	EP300
MTOR	CDK4	MAP2K4	GSG2	PPFIA4		PRRC2A	BCOR	MYB	ERBB2
MYB	CDK6	MAX	ZNF628	FN1		PTPN13	ZNF132	NCOR1	ERBB2IP
MYH8	CDKN2A	MED12	NBEA	ADSL		PWP1	ATRX	NEFH	ERCC2
NCOR1	CDKN2a(p14)	MEN1	PCDHGA6	KIAA1109		RAB11FIP5	FGFR2	NF1	ESR1
NEFH	CDKN2C	MET	ZNF335	HSP90AB1		RIF1	NOTCH1	NFE2L2	EWSR1
NF1	CDX2	MLH1	ZNF703	ACTB		RPP38	BRCA1	NOTCH1	EZH2
NFE2L2	CEBPA	MLL2	THBS2	GOT2		SETX	SPOP	NPFFR2	FANCA
NHLRC1	CEP1	MLL3	MARCKSL1	TUBA1A		SH3PXD2A	CTCF	NPM1	FBN2
NME8	CHCHD7	MPL	CCDC88C	EARS2		SLC3A2	STAG2	NRAS	FBXO11
NOTCH1	CHEK2	MSH2	MAPK8IP1	ZNF211		SMARCAD1	COL11A1	NSD1	FBXW7
NPAP1	CHIC2	MSH6	CHST2	TFDP1		SPEG	CCDC160	ODF1	FES
NPM1	CHN1	MYD88	DEPDC4	PRPF8		SRCAP	GPS2	PBRM1	FGFR2
NRAS	CIC	NF1	MLL4	KALRN		SRRM2	RASA1	PHF6	FGFR3
NSD1	CIITA	NF2	EGFR	PACS2		SSX2IP	TBL1XR1	PIGZ	FLT3
OR9G9	CLTC	NFE2L2	IDH1	SESN3		SVIL	MLLT3	PIK3CA	FN1
PABPC3	CLTCL1	NOTCH1	ZNF814	DST		TNKS1BP1	DDX5	PIK3R1	FOXA1
PBRM1	CMKOR1	NOTCH2	RPSAP58	RASA1		TPM1	GOLGA5	PPP2R1A	FOXA2
PHF6	CNOT3	NPM1	ATRX	ATP11B		UBE2Z	FGFR3	PPP2R4	FRG1B
PIK3CA	COL1A1	NRAS	PDGFRA	TGFBR2		UTP14A	NIN	PRB2	GATA3
PIK3R1	COPEB	NT5C2	SDHAP2	FRG1B		ZMYND8	HLA-A	PSAT1	GNAI1
PPP2R1A	COX6C	PAX5	NBPF10	MACF1			DMD	PTEN	GNAS
PRB2	CREB1	PBRM1	RPL5	STXBP1			CHD4	PTPN11	GOLGA5
PRB3	CREB3L1	PDGFRA	PSPH	MTOR			MYH9	RAD21	GOT2
PRDM9	CREB3L2	PHF6	CHEK2	MYB			PDYN	RASA1	GPHN
PTEN	CREBBP	PHOX2B	CDKN2C	BAP1			NUP98	RB1	GPS2
RAD21	CRLF2	PIK3CA	CDKN2A	RBM10			FANCA	REG1B	GTF2H1
RASA1	CRTC3	PIK3R1	NOTCH1	KLC4			FAT1	RIMS2	H3F3C
RB1	CSF3R	POT1	PLEC	KCTD3			PRKAR1A	RPL22	HGF
RBM10	CTNNB1	PPP2R1A	AJUBA	ATR			ARID2	RPL5	HLA-A
RBM47	CYLD	PRDM1	NSD1	B2M			CREB1	RUNX1	HLA-B
REG3G	D10S170	PRKAR1A	GOLGA6L5	ARID2			ATP1B4	RWDD1	HMGXB4
RGS7	DAXX	PTCH	CD248	TBX3			AKAP9	S100A3	HRAS
RIMS2	DDB2	PTEN	ZNF737	PWP2			FBXO11	SARM1	HSP90AB1
RPL22	DDIT3	PTPN11	FAM86DP	GLIPR1			RNF43	SEC63	HSPA8
RPL5	DDX10	PTPRC	TRIP11	TP53BP1			BLM	SEMG1	HUWE1
RPSA	DDX5	RAC1	DMD	C11orf30			MLLT10	SETD2	IDH1
RUNX1	DDX6	RAD21	ARHGAP11B	PHF6			NCOA4	SLAMF7	IDH2
RYR3	DEK	RB1	ZNF702P	CEBPA			NUMA1	SLC22A14	IRS2
SEMA3E	DICER1	RET	DBR1	PIP5K1A			UHRF1BP1L	SMAD2	ITGA6
SETD2	DNM2	RNF43	GPRIN1	METTL14			BRCA2	SMAD4	JAK2
SF3B1	DNMT3A	RPL10	SDHAP3	ATG4A			WRN	SOX9	KALRN
STAG2	DUX4	RPL5	HLA-B	PTPN11			TSC2	SPOP	KDM5C
STK11	EBF1	SETBP1	AR	DIP2A			NONO	SPRR3	KDM6A
TAAR5	ECT2L	SETD2	WHAMMP3	MTM1			MYB	STAG2	KEAP1
TAS2R41	EGFR	SF3B1	MRPS30	USP22			HOXC13	STK11	KIAA1109
TBX3	EIF4A2	SH2B3	PBRM1	BRCA1			CDK12	STK31	KIFC3
TCF7L2	ELF4	SMARCA4	SETD2	GTF2H1			EWSR1	SULF1	KIT
TET2	ELK4	SMARCB1	BAP1	RAG1			SUZ12	TAS2R43	KRAS
TNNT1	ELKS	SMO	KDM5C	PABPC4			MSN	TBL1XR1	LCP1
TP53	ELL	SOCS1	CCT6P1	ARHGEF6			TRIM7	TBX3	LEPR
TPTE	ELN	SRSF2	PCMTD1	ACVR2A			JAK2	TCF7L2	LIFR
TPTE2	EML4	STAG2	FAM86C2P	TNPO1			DNAH12	TET2	LPP
TRABD2A	EP300	STAT3	MTOR	DIS3L2			KIT	TGFBR2	LRRK2
U2AF1	EPS15	STAT5B	RRN3P3	HMGXB4			ABCB1	THEMIS	LUM
UBC	ERBB2	STK11	CNRIP1	DHX9			PDGFRA	TMED10	LYN
VHL	ERCC2	SUFU	PI4KAP1	AJUBA			AADACL2	TMEM30B	LZTR1
WT1	ERCC3	TBL1XR1	PABPC1	TJP2			GNAS	TNFAIP6	MALAT1
ZFHX3	ERCC4	TCF1	AGAP6	ZMYM4			ABCA9	TP53	MAP2K4
ZFP36L1	ERCC5	TERT	CROCCP3	SPATA6			A2ML1	TRAT1	MAP3K1
ZNF208	ERG	TET2	MARCKS	LUC7L2			AARS2	TRIB1	MAP3K3
ZNF479	ETV1	TNFAIP3	NBPF9	GIGYF2			ANKRD12	U2AF1	MAP3K4
ZNF513	ETV4	TNFRSF14	SDHAP1	ZNF768			ABCG4	VHL	MAPK8IP1
ZNF750	ETV5	TNFRSF6	NBPF1	LARP1				WT1	MAST2
ZNF814	ETV6	TP53	TNRC18	MICAL1				XCL1	MATK
ZNF844	EVI1	TRAF7	GBAP1	CAD				ZFP36L1	MAX
	EWSR1	TRRAP	RPL13P5	RANBP3				ZNF492	MDC1
	EXT1	TSC1	FLT3	ELF3				ZNF513	MECOM
	EXT2	TSC2	DNMT3A	LRP12				ZNF750	MED12
	EZH2	TSHR	IDH2	LONP2				ZNF781	MED13
	EZR	U2AF1	TET2	CYLD					MED17
	FACL6	UBR5	CEBPA	POLR3B					MEF2A
	FAM22A	VHL	WT1	SELP					METTL14
	FAM22B	WT1	KIT	CLTC					MLL
	FAM46C	WTX	U2AF1	COLQ					MLL2
	FANCA	XPO1	PTPN11	AKAP9					MLL3
	FANCC	ZRSR2	MIR142	WT1					MLLT10
	FANCD2		PHF6	ZNF91					MLLT3
	FANCE		SMC3	WAC					MLLT4
	FANCF		SMC1A	MSL3					MMP2
	FANCG		RAD21	SLC25A10					MN1
	FBXO11		ASXL1	UACA					MSN
	FBXW7		EZH2	NCOR1					MST1
	FCGR2B		NAV3	TOM1					MTOR
	FEV		KEAP1	MED17					MYB
	FGFR1		STK11	ZNF451					MYH9
	FGFR1OP		CRIPAK	ARID5B					NAV3
	FGFR2		NLRP3	SUZ12					NBPF10
	FGFR3		HGF	TCF7					NCOA3
	FH		SETBP1	CSNK1G3					NCOA4
	FHIT		KIAA1211	GCC2					NCOR1
	FIP1L1		FBN2	ZNF568					NCOR2
	FLI1		RGPD4	LYN					NEB
	FLJ27352		TLR4	DDX3X					NEDD4L
	FLT3		ASPM	CHD3					NF1
	FNBP1		AHDC1	PLCL1					NFE2L2
	FOXA1		EPHB6	TET2					NIN
	FOXL2		POTEF	MYH9					NLRP3
	FOXO1A		EPHA3	BLM					NONO
	FOXO3A		GVINP1	SNRPN					NOTCH1
	FOXP1		TMEM200A	CREM					NPM1
	FSTL3		NFE2L2	FES					NR1H2
	FUBP1		TAF1L	PKD2					NR4A2
	FUS		LRRK2	TTK					NRAS
	FVT1		CUBN	DAB2IP					NSD1
	GAS7		LRRC4B	GIMAP5					NUMA1
	GATA1		EPB41L3	ATG13					NUP214
	GATA2		PCDHGB2	CNOT3					NUP93
	GATA3		MS4A14	SLC27A2					NUP98
	GMPS		TRIOBP	RNF111					PABPC1
	GNA11		ZNF579	USP28					PBRM1
	GNAQ		LILRA2	ANKHD1-EIF4EBP3					PCBP1
	GNAS		BRCA2	MED13					PCM1
	GOLGA5		CDK12	MATK					PDGFRA
	GOPC		TUBB4B	DGKE					PHF6
	GPC3		BRCA1	ABI3BP					PHLDA1
	GPHN		APC	GAB3					PIK3CA
	GRAF		VHL	NEK1					PIK3CB
	H3F3A		ARHGAP35	CRIM1					PIK3CG
	H3F3B		NPM1	GDI1					PIK3R1
	HCMOGT-1		RPL22	POR					PIP5K1A
	HEAB		PLXNA4	PRPF38B					PLCG1
	HERPUD1		CFH	RABGAP1L					PLEC
	HEY1		ABCB1	CUX1					POTEF
	HIP1		ZFHX3	QTRT1					PPP2R1A
	HIST1H3B		DOCK2	CDC73					PRKAR1A
	HIST1H4I		EPPK1	LNX2					PRKCD
	HLF		TSHZ2	MAX					PRPF8
	HLXB9		PIK3CG	TMTC3					PSEN1
	HMGA1		ATM	TMTC2					PTEN
	HMGA2		ZDBF2	WWC2					PTPN11
	HNRNPA2B1		CACNA1C	CAP1					RAC1
	HOOK3		ERBB4	LPP					RAD21
	HOXA11		RYR1	GNAS					RANBP2
	HOXA13		DIDO1	CAST					RANBP3
	HOXA9		ZNF658	SRGAP1					RASA1
	HOXC11		BAZ2A	SOS1					RB1
	HOXC13		THEMIS	IFT88					RBMX
	HOXD11		ARID5B	HPS1					RHEB
	HOXD13		ZXDA	FBN2					RHOA
	HRAS		COL5A2	NELL2					RNF213
	HSPCA		GRIN3A	FAM179B					RNF43
	HSPCB		AMPH	RSRC1					RPGR
	IDH1		RASA1	ANKRD6					RPL22
	IDH2		IRS2	CARM1					RPL5
	IGH		SFMBT2	AHCYL2					RPSAP58
	IGK		MN1	ADAM10					RUNX1
	IGL		SCAF1	PIK3CB					RXRA
	IKZF1		BCLAF1	LCLAT1					SETD2
	IL2		POLQ	PCSK6					SF3B1
	IL21R		PODXL	UBE4A					SGK1
	IL6ST		KIF26B	STIP1					SIN3A
	IL7R		ADC	PGM1					SMAD2
	IRF4		ATP10A	SPOP					SMAD4
	IRTA1		RTN1	LEPR					SMARCA4
	ITK		HLA-A	FCHO2					SMC1A
	JAK1		COL24A1	CCDC30					SMC3
	JAK2		DCHS1	DICER1					SOS1
	JAK3		SOWAHD	ATP7A					SOX17
	JAZF1		NUMA1	ZEB2					SPATA6
	JUN		HIST1H1C	SCN8A					SPEN
	KCNJ5		PRR12	FHOD3					SPOP
	KDM5A		MME	NMT2					STAG2
	KDM5C		ADCY1	USP12					STAT3
	KDM6A		CCND1	GOLGA5					STK11
	KDR		ADORA2A	NEO1					SUZ12
	KIAA1549		EMILIN1	FOSL2					SYNE1
	KIF5B		ADAMTS2	CFH					TAF1
	KIT		FOXA2	SEC23B					TBL1XR1
	KLF4		ZNF711	NEXN					TBX3
	KLK2		NFE2L3	H3F3C					TCF12
	KRAS		P2RY10	ADHFE1					TCF7
	KTN1		KIAA0947	UBN2					TCF7L2
	LAF4		PCDHGB6	AMY2B					TET2
	LASP1		ZNF578	ZFHX3					TFDP1
	LCK		KIAA0754	ZFP36L1					TGFBR2
	LCP1		TGFBR2	ABCB1					TGIF1
	LCX		VCAM1	BRCA2					TJP2
	LHFP		SOX17	BBX					TNFRSF10C
	LIFR		RBM12B	TXNIP					TOM1
	LMO1		RLIM	CACNA1A					TOP3A
	LMO2		AKAP1	TTC21B					TP53
	LPP		PLIN4	BAZ2A					TP53BP1
	LRIG3		B4GALT3	ZC3H12B					TPR
	LYL1		LEPR	TRIOBP					TRIM7
	MADH4		SDR39U1	ZNF527					TRIO
	MAF		PHF23	SYNRG					TRIP11
	MAFB		AMT	TNRC6B					TSC2
	MALAT1		IP6K2	ANKRD12					TUBA1A
	MALT1		KDM6B	APAF1					TXNIP
	MAML2		RIMBP3	VEZT					U2AF1
	MAP2K1		MFSD5	ASH1L					UHRF1BP1L
	MAP2K2		HIST1H2BD	ZNF711					VHL
	MAP2K4		LMTK3	ADAMTS2					WHSC1
	MAX		ITPRIPL1	ASXL1					WHSC1L1
	MDM2		ZNF595	ACE					WRN
	MDM4		CREBZF	WDR90					WT1
	MDS1		CEPT1	WHSC1					ZFHX3
	MDS2		UNC13D	ATRX					ZFP36L1
	MECT1		GNB2	TAOK2					ZFP36L2
	MED12		ZXDB	TANC2					ZMYM2
	MEN1		TMEM79	ZMYM2					ZNF132
	MET		TMEM63A	AXIN2					ZNF300
	MITF		TGIF1	WHSC1L1					ZNF814
	MKL1		GPS2	TRIO					ZNF844
	MLF1		NAF1	ANK3					ZNF91
	MLH1		HMGXB4	ING1					AARS
	MLL		TGOLN2	SMCHD1					ACTB
	MLL2		SNX21	DOCK4					ACTG1
	MLL3		SNED1	PABPC3					ACVR2A
	MLLT1		IK	NUP93					AHCTF1
	MLLT10		KIFC3	DOT1L					AHCYL2
	MLLT2		NSUN4	DPP8					AHDC1
	MLLT3		LUM	ERCC2					AHNAK
	MLLT4		RAD54L	NNT					ANKRD11
	MLLT6		POTEM	NEDD4L					ANKRD6
	MLLT7		PSEN1	NBEAL2					ANXA6
	MN1		PHLDA1	FGFR2					ARAF
	MPL		H3F3C	NAA15					ATF7IP
	MSF		SMYD4	MYO1D					BAZ1B
	MSH2		EGR3	MYCBP2					BAZ2A
	MSH6		SLC50A1	FNDC3A					BCL9L
	MSI2		FGFR2	MMP2					CEP170
	MSN		SPOP	MLLT4					CHD3
	MTCP1		PPP2R1A	FOXA1					CHD7
	MUC1		METTL14	MLL2					CNOT1
	MUTYH		TAF1	MLL					CNOT3
	MYB		SGK1	FOXA2					COBLL1
	MYC		ATR	G3BP1					CUL3
	MYCL1		TNFAIP6	MEGF6					CUX1
	MYCN		USP9X	MBD1					CYC1
	MYD88		SIN3A	ZNF836					DAB2IP
	MYH11		YBEY	HERC1					DCP1B
	MYH9		CSDE1	LTBP1					DDX3X
	MYST4		MECOM	HIVEP1					DIDO1
	NACA			HLA-B					DIS3L2
	NBS1			IARS2					DNM3
	NCOA1			DHX35					DOCK4
	NCOA2			SOX17					DOT1L
	NCOA4			PCBP1					DST
	NDRG1			DHX34					EPB41L3
	NF1			CACNA1H					EPHA3
	NF2			SMC1A					EPHB6
	NFE2L2			CAPN3					EPPK1
	NFIB			CCND1					ERBB4
	NFKB2			SEMA4F					FAM129B
	NIN			CD300LB					FCHO2
	NKX2-1			RTF1					FLNA
	NONO			RPSAP58					FOSL2
	NOTCH1			CDK12					G3BP1
	NOTCH2			RGS3					GAB3
	NPM1			RBFOX2					GDI1
	NR4A3			CHD8					GIGYF2
	NRAS			CNOT1					GNL3L
	NSD1			RALGAPA1					GRIN3A
	NT5C2			INPP4A					HERC1
	NTRK1			RAB3GAP1					HIST1H1C
	NTRK3			QKI					HIST1H2BD
	NUMA1			PYGM					IARS2
	NUP214			CTNND1					IK
	NUP98			CTTN					ING1
	OLIG2			PSMD11					INPP4A
	OMD			CUL3					INTS1
	P2RY8			CYC1					JMJD1C
	PAFAH1B2			POTEF					KDM6B
	PALB2			POLQ					KIAA0947
	PAX3			POLE					KIF20B
	PAX5			PLCG1					LTBP1
	PAX7			PITRM1					LUC7L2
	PAX8			DEPDC5					MACF1
	PBRM1			PCDHGB6					MAP1A
	PBX1			MAP1A					MAP1B
	PCM1								MAP4
	PCSK7								MARCKSL1
	PDE4DIP								MCM7
	PDGFB								MDN1
	PDGFRA								MEGF6
	PDGFRB								MGA
	PER1								MICAL1
	PHF6								MKI67
	PHOX2B								MME
	PICALM								MTM1
	PIK3CA								MYCBP2
	PIK3R1								MYO1D
	PIM1								NAA15
	PLAG1								NAV1
	PML								NBEA
	PMS1								NEK1
	PMS2								NEK8
	PMX1								NIPBL
	PNUTL1								NMT2
	POT1								P4HB
	POU2AF1								PABPC4
	POU5F1								PDS5A
	PPARG								POLE
	PPP2R1A								PPFIA4
	PRCC								PRDM2
	PRDM1								PRRC2A
	PRDM16								PRX
	PRF1								PSMD11
	PRKAR1A								PSME3
	PSIP2								PTPN13
	PTCH								PWP1
	PTEN								QKI
	PTPN11								RAB11FIP5
	PTPRC								RAG1
	RAB5EP								RALGAPA1
	RAC1								RANGAP1
	RAD21								RBFOX2
	RAD51L1								RBM10
	RAF1								RIF1
	RALGDS								RNF111
	RANBP17								RPP38
	RAP1GDS1								RSRC1
	RARA								SEC23B
	RB1								SETX
	RBM15								SH3PXD2A
	RECQL4								SLC25A10
	REL								SLC3A2
	RET								SMARCAD1
	RNF43								SMC4
	ROS1								SMCHD1
	RPL10								SMYD4
	RPL22								SOX9
	RPL5								SPEG
	RPN1								SPTAN1
	RUNDC2A								SRCAP
	RUNX1								SRRM2
	RUNXBP2								SSX2IP
	SBDS								STIP1
	SDC4								SVIL
	SDH5								TANC2
	SDHB								TGOLN2
	SDHC								TICAM1
	SDHD								TLR4
	SEPT6								TNKS1BP1
	SET								TNPO1
	SETBP1								TPM1
	SETD2								TTK
	SF3B1								UBE2Z
	SFPQ								UBE4A
	SFRS3								USP28
	SH2B3								USP9X
	SH3GL1								UTP14A
	SIL								VEZT
	SLC34A2								ZEB2
	SLC45A3								ZMYM4
	SMARCA4								ZMYND8
	SMARCB1								ZNF451
	SMARCE1								ZNF703
	SMO
	SOCS1
	SOX2
	SRGAP3
	SRSF2
	SS18
	SS18L1
	SSX1
	SSX2
	SSX4
	STAG2
	STAT3
	STAT5B
	STK11
	STL
	SUFU
	SUZ12
	SYK
	TAF15
	TAL1
	TAL2
	TBL1XR1
	TCEA1
	TCF1
	TCF12
	TCF3
	TCF7L2
	TCL1A
	TCL6
	TERT
	TET2
	TFE3
	TFEB
	TFG
	TFPT
	TFRC
	THRAP3
	TIF1
	TLX1
	TLX3
	TMPRSS2
	TNFAIP3
	TNFRSF14
	TNFRSF17
	TNFRSF6
	TOP1
	TP53
	TPM3
	TPM4
	TPR
	TRA
	TRAF7
	TRB
	TRD
	TRIM27
	TRIM33
	TRIP11
	TRRAP
	TSC1
	TSC2
	TSHR
	TTL
	U2AF1
	UBR5
	USP6
	VHL
	VTI1A
	WAS
	WHSC1
	WHSC1L1
	WIF1
	WRN
	WT1
	WTX
	WWTR1
	XPA
	XPC
	XPO1
	YWHAE
	ZNF145
	ZNF198
	ZNF278
	ZNF331
	ZNF384
	ZNF521
	ZNF9
	ZRSR2

## Sheet: Table S2 - 30 cancer type
Table S2: Results of DOTS-Finder for 30 cancer types
	Colorectal Adenocarcinoma			Lung Squamous Cell Carcinoma			Uterin Carcinoma			Ovarian Adenocarcinoma			Lung Adenocarcinoma			Prostate Adenocarcinoma			Pancreatic Adenocarcinoma			Glioblastoma			Kidney All			Kidney Clear Cell Carcinoma			Kidney Papillary Cell Carcinoma			Kidney Chromophobe			Skin Melanoma			Low Grade Glioma			Esophageal Adenocarcinoma			Medulloblastoma			Stomach Adenocarcinoma
Total number of patients	328			179			248			503			244			403			401			361			534			355			111			65			390			228			159			336			300
Median number of non-silent mutations per patient	90			290			66			51			231			39			16			65			64			71			66			11			237.5			42			117			9			127.5
	Gene name	NS freq	q-value	Gene name	NS freq	q-value	Gene name	NS freq	q-value	Gene name	NS freq	q-value	Gene name	NS freq	q-value	Gene name	NS freq	q-value	Gene name	NS freq	q-value	Gene name	NS freq	q-value	Gene name	NS freq	q-value	Gene name	NS freq	q-value	Gene name	NS freq	q-value	Gene name	NS freq	q-value	Gene name	NS freq	q-value	Gene name	NS freq	q-value	Gene name	NS freq	q-value	Gene name	NS freq	q-value	Gene name
	APC	0.646341	0	CDKN2A	0.145251	0	ARID1A	0.334677	0	TP53	0.675944	0	COL11A1	0.204918	0	PTEN	0.0496278	1.10446e-05	RNF43	0.0448878	0	NF1	0.119114	0	BAP1	0.071161	0	BAP1	0.0957746	0	IL32	0.036036	0.000633207	PTEN	0.0923077	1.15998e-06	CDKN2A	0.138462	0	ATRX	0.421053	0	TP53	0.320755	0	TCH1	0.0505952	0	CBWD1
	TP53	0.515244	0	CSMD3	0.452514	0	ARID5B	0.116935	0	BRCA1	0.0397614	1.45345e-09	STK11	0.0819672	0	KDM6A	0.0272953	0.000135618	SMAD4	0.147132	0	PIK3R1	0.113573	0	PBRM1	0.241573	0	KDM5C	0.0619718	0	NF2	0.0630631	0.000633207	CDKN1A	0.0307692	0.0187047	DNAH7	0.248718	0	CIC	0.188596	0	CDKN2A	0.0566038	4.21689e-06	MLL2	0.0565476	5.22249e-13	SEC31A
	TGIF1	0.0182927	0.0813159	TP53	0.787709	0	CTCF	0.181452	0	NF1	0.0497018	4.12195e-09	TP53	0.520492	0	OR2T35	0.00992556	0.00014291	TP53	0.219451	0	PTEN	0.282548	0	SETD2	0.0898876	0	PBRM1	0.346479	0	SETD2	0.0630631	0.00856012	KIAA0947	0.0461538	0.0232442	TP53	0.164103	2.68452e-13	FUBP1	0.0964912	0	ARID1A	0.0566038	0.149872	CTDNEP1	0.0238095	6.65779e-12	TP53
	KRAS	0.432927	0	COL11A1	0.195531	1.59546e-10	IK	0.0322581	0	CDK12	0.0298211	0.000450591	TPTE	0.102459	1.66467e-05	CDKN1B	0.0173697	0.000863931	ARID1A	0.0349127	3.28461e-06	RB1	0.0775623	0	VHL	0.305243	0	SETD2	0.112676	0	SCAF11	0.045045	0.00980302	TP53	0.2	0	PTEN	0.0897436	1.86554e-09	TCF12	0.0394737	3.60696e-08	CNTNAP4	0.0566038	0.149872	CREBBP	0.0267857	0.000502553	ARID1A
	SMAD4	0.137195	0	MROH2B	0.145251	6.91488e-07	PIK3R1	0.334677	0	RB1	0.027833	0.000693946	CDKN2A	0.057377	0.00703059	GPATCH4	0.0124069	0.0953679	MLL3	0.0573566	0.000239926	TP53	0.252078	0	KDM5C	0.0411985	1.31199e-12	VHL	0.447887	0	KDM6A	0.045045	0.0594948				B2M	0.0230769	0.0281816	IL32	0.0263158	3.65378e-07	SMARCA4	0.0628931	0.149872	GPS2	0.00892857	0.0151175	TP53
	TP53	0.515244	0	EPB41L3	0.0949721	0.00062438	PTEN	0.649194	0	IL21R	0.0159046	0.0212303	CHDC2	0.045082	0.00728082	APC	0.0322581	0.100117	MEN1	0.0174564	0.0497073	NOX4	0.0249307	1.74278e-07	PTEN	0.0355805	1.72739e-06	SCAF4	0.0253521	0.0355385	SMARCB1	0.027027	0.0594948				BRAF	0.515385	0	EMG1	0.0175439	0.000932823	TP53	0.320755	0	LDB1	0.0119048	0.0510248	PGM5
	NRAS	0.0762195	3.23737e-05	CLSTN2	0.0949721	0.00125815	RPL22	0.125	0	SNTG1	0.0159046	0.0417535	RBM10	0.0491803	0.0435211	SPOP	0.0843672	0	KRAS	0.354115	0	RPL5	0.0193906	2.3334e-06	NF2	0.0243446	0.0049381	BAP1	0.0957746	0	SRCAP	0.0720721	0.0643478				C10orf71	0.0717949	0	IDH1	0.767544	0	DOCK2	0.106918	4.42095e-07	FBXW7	0.014881	0.146433
	KRTAP1-3	0.0121951	0.0156829	PTEN	0.0782123	0.00315707	ZFHX3	0.177419	0	TP53	0.675944	0	TAAR5	0.0327869	0.0486119	TP53	0.131514	0	TP53	0.219451	0	ZNF431	0.0110803	2.66933e-05	GFRAL	0.0131086	0.0337439	MTOR	0.0901408	0	SAV1	0.027027	0.0690489				CCDC141	0.0948718	0	TP53	0.508772	0	ZNF208	0.0754717	3.48064e-05	TCF4	0.0178571	0.146433
				REG3G	0.0446927	0.00352497	CTNNB1	0.298387	0	PPP2R1A	0.0139165	0.480673	PNLIP	0.0286885	0.288887	FOXA1	0.0297767	2.50801e-09	CTNNB1	0.0224439	4.45732e-10	STAG2	0.033241	0.000130321	STAG2	0.0280899	0.0684855	MUC4	0.11831	0	DARS	0.027027	0.0916567				CDKN2A	0.138462	0				EPHA6	0.0440252	0.020447	BCOR	0.014881	0.151192
				MYH8	0.117318	0.0054343	KRAS	0.21371	0				SMARCA4	0.0696721	0.288887	NKX3-1	0.0173697	0.00585208	GNAS	0.0224439	4.41647e-05	TPTE2	0.0221607	0.00520697	SMARCB1	0.0131086	0.0852091	SETD2	0.112676	0	CDC27	0.036036	0.0992715				MUC16	0.448718	0				CNBD1	0.0314465	0.0317915	ARID2	0.00892857	0.295983
				DPPA4	0.0670391	0.00611853	PIK3R1	0.334677	0				KRAS	0.27459	0	AR	0.0223325	0.0253103	SF3B1	0.0199501	0.000107484	ATRX	0.0443213	0.00541437	MTOR	0.0692884	0	TP53	0.0253521	0.00377795	OGG1	0.027027	0.0992715				NPAP1	0.15641	0				ELMO1	0.0628931	0.0425395	CTNNB1	0.0744048	0
				MLL2	0.195531	0.00704571	PTEN	0.649194	0				TP53	0.520492	0	CTNNB1	0.0198511	0.0336644	CDH10	0.0199501	0.00185051	CHD8	0.0277008	0.0377745	MUC4	0.0842697	0	MUC2	0.0338028	0.0108314	MET	0.0810811	0.000201779				NRAS	0.25641	0				RYR3	0.106918	0.0483552	DDX3X	0.110119	0
				BAI3	0.122905	0.00862192	TP53	0.278226	0				EGFR	0.118852	0.0287047	LPAR1	0.0148883	0.0973976	ANKRD20A4	0.00498753	0.00253813	NBPF9	0.0166205	0.066911	TP53	0.0449438	9.62193e-16	TRIM51	0.0112676	0.037556	ATP10A	0.045045	0.068811				PRB3	0.0615385	0				NYAP2	0.0377358	0.0662469	SMARCA4	0.0565476	0
				PRIM2	0.0726257	0.00862192	PPP2R1A	0.108871	0.00157627				NPAP1	0.139344	0.056789				GABRQ	0.00997506	0.0090616	EGFR	0.218837	0	MUC2	0.0299625	0.0145148	SPAM1	0.0169014	0.0404667	NFE2L2	0.027027	0.068811				RAC1	0.0794872	0				GABRA6	0.0503145	0.0896771	TP53	0.0297619	4.78784e-14
				RB1	0.0670391	0.00862192													PRAMEF11	0.0074813	0.0142237	PIK3CA	0.102493	0	SMARCA4	0.0243446	0.0145148	OR5H1	0.0084507	0.0500551	PCF11	0.0630631	0.068811				RGPD4	0.115385	0							SMO	0.0208333	4.4685e-06
				ADAM2	0.0670391	0.0137498													CHGB	0.0149626	0.0223408	PIK3R1	0.113573	0	SPAM1	0.0149813	0.0145148	SMARCA4	0.0225352	0.0602548							STK19	0.0384615	0							CREBBP	0.0267857	5.06425e-05
				DNAH5	0.178771	0.0173706													MYH6	0.0149626	0.0405905	TP53	0.252078	0	NFE2L2	0.0149813	0.0254568										TCEB3CL	0.0589744	0							SF3B1	0.00892857	0.00895908
				ELTD1	0.100559	0.0284051													TEX2	0.0174564	0.0566448	IDH1	0.0387812	2.20624e-13													TRIOBP	0.123077	0							TBR1	0.00892857	0.00895908
				ACSM2B	0.0726257	0.0370759													GPR133	0.0149626	0.0910343	ABCC9	0.0304709	0.0116864													HNRNPCL1	0.0641026	6.36665e-05							CLEC12B	0.0119048	0.0386979
				NFE2L2	0.150838	0													KANSL1	0.0174564	0.0910343	KCNB2	0.0193906	0.0273428													IDH1	0.0384615	0.00570476
				TP53	0.787709	0																PIK3R5	0.0304709	0.028327
				ZNF208	0.134078	0.000425882																TRABD2A	0.0110803	0.028327
		tumor suppressors																				AMER3	0.0193906	0.0657712
		oncogenes																				KHDC3L	0.00831025	0.0657712
		additional genes below the threshold of significance
	NS freq	frequency of non silent mutations in the patients
[truncated: 47 more columns]

## Sheet: Table S3 - 4 cancer types
Table S3: Results of DOTS-Finder on 4 cancer types (BRCA, THCA, LAML, BLCA) and comparison with the predictions from other methods
Breast Cancer									Thyroid Carcinoma						Acute Myeloid Leukemia								Bladder Carcinoma
Total number of patients	1046								Total number of patients	326					Total number of patients	196							Total number of patients	145
Median number of non-silent mutations per patient	36								Median number of non-silent mutations per patient	19					Median number of non-silent mutations per patient	11							Median number of non-silent mutations per patient	177
	DOTS-Finder			TCGA - Publication	Music	TUSON Explorer	Mutsig			DOTS-Finder			TUSON Exlorer			DOTS-Finder			TCGA - Publication	Music	Mutsig			DOTS-Finder			TCGA - Publication	Music	TUSON Explorer	Mutsig
	Gene name	NS freq	q-value							Gene name	NS freq	q-value				Gene name	NS freq	q-value						Gene name	NS freq	q-value
	CBFB	0.0210325	0	TP53	MAP2K4	TP53	PIK3CA			TG	0.0490798	7.9977e-10	TG			CEBPA	0.0663265	0	CEBPA	NPM1	FLT3			ARID1A	0.241379	0	UTX	TP53	ARID1A	TP53
	CDH1	0.0621415	0	PIK3CA	PIK3CA	GATA3	TP53			EMG1	0.0184049	5.2968e-08	RPTN			NPM1	0.27551	0	DNMT3A	FLT3	DNMT3A			CDKN1A	0.144828	0	TP53	ARID1A	KDM6A	KDM6A
	GATA3	0.0946463	0	GATA3	KRAS	MAP3K1	GATA3			RPTN	0.0245399	9.04765e-06	MLL3			RUNX1	0.0918367	0	FLT3	DNMT3A	NPM1			KDM6A	0.213793	0	ARID1A	KDM6A	CDKN1A	RB1
	MAP2K4	0.0391969	0	MAP3K1	TP53	CDH1	MAP3K1			PPM1D	0.0153374	0.00536913	DNMT3A			TET2	0.0867347	0	IDH1	IDH2	IDH2			TP53	0.262069	0	CREBBP	MALAT1	MLL2	PIK3CA
	MAP3K1	0.0697897	0	MLL3	TBL1XR1	MLL3	PTEN			TMCO2	0.00920245	0.00560684	CHD2			TP53	0.0765306	0	IDH2	IDH1	IDH1			ELF3	0.0758621	1.17783e-10	EP300	CDKN1A	TP53	ARID1A
	PTEN	0.040153	0	CDH1	PIK3R1	PTEN	AKT1			IL32	0.00920245	0.0151698	BRAF			WT1	0.0612245	0	NPM1	RUNX1	TET2			MLL2	0.262069	1.17783e-10	HRAS	MLL2	MLL	MLL2
	TP53	0.337476	0	MAP2K4	CBFB	MAP2K4	CTCF			DNMT3A	0.0153374	0.289628				RAD21	0.0255102	3.26736e-06	NRAS	TET2	NRAS			EP300	0.151724	3.02651e-09	RB1	RB1	FAT1	CDKN1A
	TBX3	0.0219885	1.11294e-12	RUNX1	GATA3	RB1	CBFB			BRAF	0.56135	0				PHF6	0.0306122	3.39993e-06	RUNX1	NRAS	RUNX1			RB1	0.110345	2.26239e-08	PIK3CA	ELF3	MLL3	ERCC2
	MLL3	0.0650096	5.92966e-12	PTEN	MAP3K1	NCOR1	MLL3			HRAS	0.0368098	0				STAG2	0.0306122	1.38009e-05	TET2	TP53	WT1			SPTAN1	0.0965517	3.02799e-06	FGFR3	PIK3CA	ELF3	STAG2
	AOAH	0.0191205	3.98064e-10	TBX3	CDH1	TBX3	MAP2K4			NRAS	0.0797546	0				EZH2	0.0153061	0.000667017	TP53	CEBPA	U2AF1			MLL3	0.2	6.13694e-06	STAG2	FBXW7	RB1	RXRA
	CTCF	0.0210325	7.90106e-10	PIK3R1	NCOR1	AOAH	RUNX1			TG	0.0490798	3.46833e-08				ASXL1	0.0255102	0.00135053	WT1	WT1	TP53			CREBBP	0.131034	1.16227e-05	SYNE1	PRX	STAG2	TBC1D12
	RUNX1	0.0239006	3.18548e-06	AKT1	RB1	RUNX1	CDH1			DNASE2	0.00920245	0.0694395				HNRNPK	0.0102041	0.0083254	KRAS	KRAS	KRAS			STAG2	0.0896552	7.55266e-05	ERCC2	ERCC2	FBXW7	NFE2L2
	NCOR1	0.0382409	3.97369e-06	CBFB	MALAT1	MED23	SF3B1			PRDM9	0.0184049	0.0816167				CALR	0.0102041	0.0142301	U2AF1	KIT	PTPN11			FOXQ1	0.0482759	0.00599896	KRAS	EP300	EP300	C3orf70
	RB1	0.0210325	6.08974e-06	TBL1XR1	TBX3	ARID1A	PIK3R1			DICER1	0.00920245	0.106984				CBFB	0.0102041	0.0572015	KIT	U2AF1	KIT			TXNIP	0.0551724	0.00787978	MLL	MLL3	CREBBP	ERBB3
	NCOR2	0.0315488	0.000330312	NCOR1	PTEN	RBMX	ARID1A			ZNF845	0.0184049	0.106984				CBX7	0.00510204	0.0948109	PTPN11	PTPN11	SMC3			FAT1	0.110345	0.0369562	NF1	FGFR3	ARHGAP35	ELF3
	STXBP2	0.00956023	0.000359414	CTCF	ARID1A	NF1	NCOR1			PRG4	0.0122699	0.108486				BCOR	0.0102041	0.197105	PHF6	MIR142	STAG2			FBXW7	0.0689655	0.0427616	SYNE2	STAG2	ASXL2	FBXW7
	AQP7	0.00764818	0.00166307	ZFP36L1	CTCF	CDKN1B	KRAS			PTTG1IP	0.0122699	0.108486				CEBPA	0.0663265	0	SMC3	PHF6	PHF6			GCC2	0.0689655	0.0799877	ANK3		TSC1	FGFR3
	ZFP36L1	0.0114723	0.00463102	GPS2	AKT1	HNF1A	SPEN									DNMT3A	0.260204	0	FAM5C	SMC3	RAD21			ZNF513	0.0551724	0.0911403	CSMD3		FOXQ1	FOXQ1
	RBMX	0.0124283	0.00560176	SF3B1	RUNX1	CCDC144NL	RB1									FLT3	0.270408	0	SMC1A	SMC1A	CEBPA			KLF5	0.062069	0.118419	ELF3		PIK3C2B	CREBBP
	GPS2	0.00669216	0.00949182	CDKN1B	MLL3	MYB	MLL									IDH1	0.0969388	0	RAD21	STAG2	ASXL1			GPS2	0.0275862	0.259896	ESPL1		No Oncogenes	HRAS
	CASP8	0.0152964	0.0103892	USH2A	SF3B1	KDM6A	ERBB2									IDH2	0.102041	0	STAG2	RAD21	SFRS2			NHLRC1	0.0206897	0.263466	LRP2			SNX25
	CDKN1B	0.00764818	0.0124817	RPGR	NF1	ZFP36L1	TBL1XR1									NRAS	0.0765306	0	HNRNPK	ASXL1	SMC1A			FOXA1	0.0413793	0.287176	ANK2			TSC1
	UBC	0.00764818	0.0155495	RB1	FOXA1	SETD2	CDKN1B									TP53	0.0765306	0	EZH2	EZH2	PAPD5			TP53	0.262069	0	ATM			MGA
	MED23	0.0133843	0.0223561	AFF2	VEZF1	NCOR2	HIST1H3B									U2AF1	0.0408163	0			EZH2			NFE2L2	0.0758621	6.07949e-06	CHD6			EZR
	MYB	0.0114723	0.0407057	NF1	CDKN1B	TBL1XR1	FOXA1														PDSS2			ERBB3	0.117241	1.07755e-05	ERBB2			CDKN2A
	CCDC144NL	0.00764818	0.12683	PTPN22		ARID2	CASP8														MXRA5			RARG	0.0689655	1.52715e-05	ERBB3			DDX5
	GNRH2	0.00286807	0.206238	RYR2		FOXA1	MED23														KDM6A			IRS4	0.0137931	0.655042	FAT4			RHOA
	HNF1A	0.00860421	0.727955	PTPRD		DUSP16	TBX3																	ELP5	0.0137931	0.655042	KALRN			PHF6
	AKT1	0.0219885	0	OR6A2		BRCA2	CUL4B																	RPS6	0.0206897	0.655042	LAMA4			MLL3
	PIK3CA	0.284895	0	HIST1H2BC		CBFB	STAG2																				MLL3			BCLAF1
	TP53	0.337476	0	GPR32		CTCF	MYB																				NCOR1			TGFBR2
	TBX3	0.0219885	9.00589e-10	CLEC19A		PIK3CA	RAB40A																				NFE2L3			EPHA2
	SF3B1	0.0172084	3.35572e-08	CCND3		AKT1	EP300																				PDZD2			SETD2
	FOXA1	0.0172084	7.72927e-05	SEPT13		SF3B1	FGFR2																				PIK3R4
	HIST1H3B	0.00764818	0.000114827	DCAF4L2			GNPTAB																				TRAK1
	MEF2A	0.0143403	0.000160025				ERBB3																				TRRAP
	PIK3R1	0.0248566	0.00081931				ACVR1B
	ATN1	0.0172084	0.0424521
	AKD1	0.0181644	0.0430643
		tumor suppressors
		oncogenes
		additional genes below the threshold of significance
	NS freq	frequency of non silent mutations in the patients

## Sheet: Table S4 - LUAD and NS-LUAD
Table S4: Results of DOTS-Finder obtained from the complete LUAD dataset and the non-smoker LUAD subset
	Lung adenocarcinoma non smoker			Lung Adenocarcinoma
Total number of patients	62			244
Median number of non-silent mutations per patient	83.5			231
	Gene name	NS freq	q-value	Gene name	NS freq	q-value
	TP53	0.306452	0	COL11A1	0.204918	0
	NBPF1	0.129032	4.0893e-05	STK11	0.0819672	0
	IL32	0.0645161	0.000495605	TP53	0.520492	0
	KEAP1	0.0806452	0.000495605	TPTE	0.102459	1.66467e-05
	STK11	0.0806452	0.000495605	CDKN2A	0.057377	0.00703059
	RPL5	0.0483871	0.000783495	CHDC2	0.045082	0.00728082
	SDHA	0.0483871	0.000783495	RBM10	0.0491803	0.0435211
	OR5B3	0.0483871	0.00120281	TAAR5	0.0327869	0.0486119
	PSME2	0.0322581	0.00186545	PNLIP	0.0286885	0.288887
	OR4C16	0.0483871	0.00983262	SMARCA4	0.0696721	0.288887
	SETD2	0.0645161	0.00996261	KRAS	0.27459	0
	ECI1	0.0322581	0.0199886	TP53	0.520492	0
	FKBP2	0.0322581	0.0494653	EGFR	0.118852	0.0287047
	CEBPZ	0.0483871	0.04954	NPAP1	0.139344	0.056789
	SMAD4	0.0967742	0.0517187
	RBM10	0.0483871	0.066451
	UXS1	0.0322581	0.0764235
	MET	0.0645161	0.0903538			tumor suppressors
	EGFR	0.322581	0			oncogenes
	KRAS	0.129032	2.9554e-07			additional genes below the threshold of significance
	CASP8	0.0483871	1.19126e-06		NS freq	frequency of non silent mutations in the patients
	PLP2	0.0322581	0.00244372
	AQP10	0.0322581	0.00294114
	PAPPA2	0.112903	0.00294114
	REG1B	0.0483871	0.00294114
	BROX	0.0322581	0.00303989
	MC5R	0.0322581	0.00303989
	OR52I1	0.0322581	0.00303989
	SPTA1	0.129032	0.00303989
	KCNMB1	0.0483871	0.00465127
	NDUFAF3	0.0322581	0.00496469
	PAQR9	0.0322581	0.00742627
	EFCAB12	0.0322581	0.00843922
	PRSS45	0.016129	0.013374
	OR2T4	0.0322581	0.0161941
	C11orf63	0.0483871	0.0195384
	HSD17B6	0.0322581	0.0228066
	MCF2	0.0483871	0.0228066
	TCRB	0.0322581	0.0228066
	PSG3	0.0322581	0.0272322
	ITGA2B	0.0322581	0.029579
	COL25A1	0.0645161	0.037885
	OR1M1	0.0483871	0.0410167
	OR2W3	0.0483871	0.0410167
	PROKR2	0.0483871	0.0410167
	WRN	0.0483871	0.0410167
	NCKIPSD	0.0322581	0.0487878
	PLD2	0.0322581	0.0602873
	CR2	0.112903	0.0619095
	DPY19L2	0.0483871	0.0621779
	HSPA5	0.0322581	0.0621779
	OR14A16	0.0322581	0.0694612
	GRM1	0.0483871	0.0869176
